# Supplementary material for: HIF-1α Negatively Regulates Irisin Expression Which Involves in Muscle Atrophy Induced by Hypoxia
Source: Int J Mol Sci. 2022 Jan 14;23(2):887. doi: 10.3390/ijms23020887 (PMC8777935; doi:10.3390/ijms23020887)
Supplement: Supplementary file 1 [file ijms-23-00887-s001.zip]

Archive with 1 entries (1 files):
- ijms-1498244-supplementary.pdf
